# Supplementary material for: Antiseizure medications and oral contraceptives: Impact of enzyme inducers on pregnancy outcomes and costs
Source: Epilepsy Behav. 2021 Dec;125:108368. doi: 10.1016/j.yebeh.2021.108368 (PMC8683747; doi:10.1016/j.yebeh.2021.108368)
Supplement: Supplementary Data 1 [file mmc1.xlsx]

## Sheet: Introduction
		Introduction
		About the Drug-Drug-Interaction Pregnancy-Outcomes Model
			The model consists of four sheets:
	·	Introduction	Introduction
			This sheet gives an overview of the drug-drug-interaction pregnancy-outcomes model and a brief description of outcomes analysis on which the model is based.
	·	Cost Calculator	Inputs
			On this sheet the user can edit the inputs values used in the model to estimate the number of unintended pregnancies and associated costs.
	·	Summary	Results
			This sheet gives a summary of the base case results of the model in both tabular and graphical form.
	·	Summary	Scenario Analyses
			This sheet gives a summary of the results of scenario analyses using alternative input values.
		About the Drug-Drug-Interaction Pregnancy Outcomes Analysis
			The objective of this drug-drug interaction (DDI) pregnancy-outcomes analysis is to determine the number of unintended pregnancies and their outcomes and the impact on payer budgets of drug-drug interactions in women who take oral contraceptives (OCs) and antiseizure medications that are known to interact with OCs by lowering the effectiveness of the OC in preventing pregnancy (hereafter referred…
			The time horizon of the model is one year. The figure below illustrates the model steps required to estimate the size of the cohorts studied: women taking enzyme-inducing antiseizure medications and an OC (Figures 1 and 2).
			Figure 1. Model Structure for Comparing Two OC-Using Cohorts					Figure 2. Model Structure for Comparing OC Users to Copper IUD Users
			DDI = drug-drug interaction; IUD = intrauterine device; OC = oral contraceptive; US = United States
		References
			Burlone S, Edelman AB, Caughey AB, Trussell J, Dantas S, Rodriguez MI. Extending contraceptive coverage under the Affordable Care Act saves public funds. Contraception. 2013 Feb 1;87(2):143-8.
			Centers for Disease Control and Prevention National Center for Health Statistics. Health, United States, 2017: With special feature on mortality, Table 80. Hyattsville, MD: 2018. Available at: https://www.cdc.gov/nchs/data/hus/2017/080.pdf. Accessed 18 December 2020.
			Chiou CF, Trussell J, Reyes E, Knight K, Wallace J, Udani J, et al. Economic analysis of contraceptives for women. Contraception. 2003 Jul 1;68(1):3-10.
			Daniels K, Abma JC. Current Contraceptive Status Among Women Aged 15-49: United States, 2017-2019. NCHS data brief. 2020(388):1-8.
			Finer LB, Henshaw SK. Disparities in rates of unintended pregnancy in the United States, 1994 and 2001. Perspect Sex Reprod Health. 2006;38(2):90-6. doi: 10.1363/psrh.38.090.06.
			Finer LB, Zolna MR. Declines in unintended pregnancy in the United States, 2008-2011. N Engl J Med. 2016;374(9):843-52. doi: 10.1056/NEJMsa1506575.
			Gariepy AM, Duffy JY. Cost-effectiveness of immediate compared with delayed postpartum etonogestrel implant insertion. Obstet Gynecol. 2015 Jul;126(1):47.
			Hoover KW, Tao G, Kent CK. Trends in the diagnosis and treatment of ectopic pregnancy in the United States. Obstet Gynecol. 2010;115(3):495-502. doi: 10.1097/AOG.0b013e3181d0c328.
			Law A, McCoy M, Lingohr-Smith M, Lin J, Lynen R. Modeled cost differences associated with use of levonorgestrel intrauterine devices. American Journal of Pharmacy Benefits. 2017;9(1):12-6.
			Madden T, Barker AR, Huntzberry K, Secura GM, Peipert JF, McBride TD. Medicaid savings from the Contraceptive CHOICE Project: a cost-savings analysis. Am J Obstet Gynecol. 2018 Dec 1;219(6):595-e1.
			Micromedex. Cost of copper IUD (PARAGARD). Retrieved Feb 4, 2021.
			Mosher WD, Jones J, Abma JC. Intended and unintended births in the United States: 1982-2010. Natl Health Stat Rept. 2012;(55):1-28.
			Salcedo J, Sorensen A, Rodriguez MI. Cost analysis of immediate postabortal IUD insertion compared to planned IUD insertion at the time of abortion follow up. Contraception. 2013;87(4):404-8.
			Sarayani A, Brown JD, Goodin AJ, Squires P, Pham P, Cicali B, et al. A pharmacoepidemiologic approach to evaluate real-world effectiveness of hormonal contraceptives in the presence of drug-drug interactions. Epidemiology. 2021;32(2):268-76. doi: 10.1097/EDE.0000000000001302.
			Sonnenberg FA, Burkman RT, Speroff L, Westhoff C, Hagerty CG. Cost-effectiveness and contraceptive effectiveness of the transdermal contraceptive patch. Am J Obstet Gynecol. 2005 Jan 1;192(1):1-9.
			Trussell J. The cost of unintended pregnancy in the United States. Contraception. 2007;75(3):168-70.
			Trussell J. Contraceptive failure in the United States. Contraception. May 2011;83(5):397-404. doi:10.1016/j.contraception.2011.01.021
			Trussell J, Hassan F, Henry N, Pocoski J, Law A, Filonenko A. Cost-effectiveness analysis of levonorgestrel-releasing intrauterine system (LNG-IUS) 13.5 mg in contraception. Contraception. 2014;89(5):451-9.
			Trussell J, Hassan F, Lowin J, Law A, Filonenko A. Achieving cost-neutrality with long-acting reversible contraceptive methods. Contraception. 2015 Jan 1;91(1):49-56.
			Trussell J, Henry N, Hassan F, Prezioso A, Law A, Filonenko A. Burden of unintended pregnancy in the United States: potential savings with increased use of long-acting reversible contraception. Contraception. 2013 Feb 1;87(2):154-61.
			Trussell J, Lalla AM, Doan QV, Reyes E, Pinto L, Gricar J. Cost effectiveness of contraceptives in the United States. Contraception. 2009 Jan 1;79(1):5-14.
			US Bureau of Labor Statistics. Consumer Price Index, Medical Care Component. 2020. Available at https://www.nhes.nh.gov/elmi/statistics/documents/cpiuscomp.pdf [Accessed April 9, 2021]
			US Census Bureau, Population Division. Annual estimates of the resident population for selected age groups by sex for the United States: April 1, 2010 to July 1, 2019 (NC-EST2019-AGESEX), https://www2.census.gov/programs-surveys/popest/tables/2010-2019/national/asrh/nc-est2019-agesex.xlsx; Release data June 2020 [accessed 18 December 2020].
			Ventura SJ, Curtin SC, Abma JC, Henshaw SK. Estimated pregnancy rates and rates of pregnancy outcomes for the United States, 1990-2008. National vital statistics reports from the Centers for Disease Control and Prevention, National Center for Health Statistics, National Vital Statistics System. Natl Vital Stat Rept. 2012;60(7):1-21.
			Washington CI, Jamshidi R, Thung SF, Nayeri UA, Caughey AB, Werner EF. Timing of postpartum intrauterine device placement: A cost-effectiveness analysis. Fertility and Sterility. 2015;103(1):131-7.

## Sheet: Inputs
		Inputs
		Cells in grey can be edited by the user to change the values used to calculate the results for the model. Simply enter a new value into the grey cell and the results will automatically update. Green text shows the default values for the model. To reset the model, download a new version of the file from the source or enter default values into grey cells.
							User Input	Default Value	Source
			Total female population of reproductive age (age 18-44) (n)				64325356	64325356	US Census Bureau (2020). Data are from 2019.
			Age distribution of 15 - 44 year olds (%)
			15-19 years				0.160263	0.160263	US Census Bureau (2020). Data are from 2019.
			20-24 years				0.164293	0.164293
			25-29 years				0.178848	0.178848
			30-34 years				0.172198	0.172198
			35-39 years				0.168714	0.168714
			40-44 years				0.155685	0.155685
			Total				1
			Percentage of women using an antiseizure medication in the past 30 days				0.042	0.042	CDC (2018). Estimate for 2011-2014. Antiseizure medications include the following classes in the CDC definition: hydantoin, succinimide, barbiturate, benzodiazepine, miscellaneous, dibenzoazepine, fatty acid derivative, gamma-aminobutyric acid reuptake inhibitors, gamma-aminobutyric acid analogs, triazine, carbamate, pyrrolidine, and carbonic anhydrase inhibitor.
			Percentage of women using OCs
			15-19 years				0.195	0.195	Daniels and Abma (2020). Estimate for 15-19 year olds is assumed to apply to 18-19 year olds.
			20-24 years				0.216	0.216
			25-29 years				0.216	0.216
			30-34 years				0.109	0.109
			35-39 years				0.109	0.109
			40-44 years				0.065	0.065
			Percentage of OC & antiseizure users using enzyme-inducing medications				0.174396	0.174396	Sarayani et al. (2021)
			Percentage of OC & antiseizure users using enzyme-neutral medications				0.825604	0.825604
			Unintended pregnancy rate for OCs per 100 women per year
			OC + enzyme-neutral medication				1.6	1.6	Sarayani et al. (2021). The rates are derived from claims analysis and reflect a typical-use rate
			OC + enzyme-inducing medication				2.3	2.3
			Copper IUD + enzyme-inducing medication				0.8	0.8	Trussell (2011). Typical-use pregnancy rate. Assuming no interaction with enzyme-inducers because copper IUD does not have hormonal component.
			Outcome of unintended pregnancies
			Birth				0.492	0.492	The age-dependent total number of pregnancies, live births, induced abortions, and spontaneous abortions and ectopic pregnancies were taken from Ventura et al. (2012). To derive separate estimates for the number of spontaneous abortions and ectopic pregnancies, the number of ectopic pregnancies was calculated by using rates from Hoover et al. (2010). The age-dependent probability of each birth ou…
			Induced abortion				0.35	0.35
			Spontaneous abortion or miscarriage				0.153	0.153
			Ectopic pregnancy				0.005	0.005
			OC cost per year				850.812	850.812	Trussell et al. (2013). Annual cost reported in Trussell et al., (2013) adjusted from 2011 US dollars to 2020 US dollars using the US Current Price Index medical care component. Cost includes single annual medical visit.
			IUD cost per year				174.663	174.663	Costs for consultations and procedures reported in Trussell et al., (2013) and inflated from 2011 to 2020 US dollars using the US Current Price Index medical care component (US Bureau of Labor Statistics, 2021). The cost of the copper IUD was estimated using Micromedex (2021) and is not inflated. The total cost over 10 years of use was annualized using 7.8 years of use to reflect the 22% drop-out…
			IUD initial consultation and insertion cost				183.478	183.478
			IUD device cost				884.5	884.5
			IUD follow-up consultation cost				79.1907	79.1907
			IUD removal consultation and procedure cost				215.206	215.206
			Total IUD cost over 10 years				1362.37	1362.37
			Average number of years of use for IUD				7.8	7.8
			Costs per unintended pregnancy
			Birth				12952.7	12952.7	A literature review was conducted for the cost of each pregnancy outcome and the median direct costs across the cited papers were calculated (with all prices adjusted to 2020 US dollars and only including direct costs incurred during pregnancy and the medical care needed during and immediately after the event) (Burlone et al., 2013; Chiou et al., 2003; Gariepy et al., 2015; Law et al., 2017; Madd…
			Induced abortion				939.92	939.92
			Spontaneous abortion or miscarriage				1121.01	1121.01
			Ectopic pregnancy				6174.08	6174.08
			CDC = Centers for Disease Control and Prevention; IUD = intrauterine device; OC = oral contraceptive; US = United States

## Sheet: Results
		Results
			The user should select their preferred comparator using the drop-down menu below. These base case results reflect the inputs entered on the Input sheet, including any modifications made by the user. Graphical results are shown at the bottom of the sheet. The status quo is always OC + Enzyme-Inducing medication.
			Comparator
		Total Population at Risk for Drug-Drug-Interactions				71921.8
		Age 15-19				14724.3
		Age 20-24				16720.2
		Age 25-29				18201.4
		Age 30-34				8843.47
		Age 35-39				8664.54
		Age 40-44				4767.91
						Status Quo:		Comparator:
						OC + Enzyme-Inducing Medication		OC + Enzyme-Neutral Medication		Difference (DDI Impact)
		Cost Outcomes
		Total Annual Costs (2020 US $)				7.12053e+07		6.81577e+07		3.04753e+06
		Cost of unintended pregnancy outcomes				1.14207e+07		7.94485e+06		3.47587e+06
		Cost of contraceptives				5.97845e+07		6.02129e+07		-428344
		Total cost per woman at risk				990.037		947.664		42.3728
		Health Outcomes
		Number of unintended pregnancies				1654.2		1150.75		503.453
			Number of unintended live births			813.867		566.169		247.699
			Number of ectopic pregnancies			8.27101		5.75375		2.51726
			Number of spontaneous abortions			253.093		176.065		77.0283
			Number of induced abortions			578.971		402.762		176.208
			DDIs = drug-drug interactions; IUD = intrauterine device; OC = oral contraceptive

## Sheet: Scenario Analyses
		Scenarios
			Scenario analyses use the default values for the base case model, rather than any user inputs. Results for both comparators (OC + Enzyme-Neutral Medication and Copper IUD + Enzyme-Inducing Medication) are shown compared to the status quo of OC + Enzyme-Inducing Medication. Each scenario tests the values stated in the scenario column and the outcomes shown are calculated.
									Difference in Total Annual Cost
								Difference in Total Cost per Woman at Risk		Difference in Number of Unintended Pregnancies	Difference in Number of Unintended Live Births
		Scenarios
		(OC + Enzyme-Inducing Medication) - (OC + Enzyme-Neutral Medication)
			Base Case: OC + Enzyme-Neutral Medication*					42.3728	3.04753e+06	503.453	247.699
		1	Low failure rates for contraception (OC + EI = 1.9, OC + EN = 1.4)					30.2663	2.17681e+06	359.609	176.928
		2	High failure rates for contraception (OC + EI = 2.8, OC + EN = 1.8)					60.5326	4.35361e+06	719.218	353.855
		3	Low abortion rate (Induced abortion = 14%, Birth = 69.5%, Miscarriage = 16%)					59.4518	4.27588e+06	503.453	349.9
		4	High abortion rate (Induced abortion = 58%, Birth = 30%, Miscarriage = 11.5%)					26.1795	1.88288e+06	503.453	151.036
		5	Low annual contraceptive costs (OC = $425.41)					45.3507	3.2617e+06	503.453	247.699
		6	High annual contraceptive costs (OC = $1,276.22)					39.395	2.83336e+06	503.453	247.699
		7	Low unintended pregnancy costs (Birth = $5,269.86, Induced abortion and Miscarriage = $600.84, Ectopic = $2,839.92)					14.4087	1.0363e+06	503.453	247.699
		8	High unintended pregnancy costs (Birth = $28,664.46, Induced abortion = $4,233.11, Miscarriage = $3,593.84, Ectopic = $15,943.46)					107.543	7.73468e+06	503.453	247.699
		(OC + Enzyme-Inducing Medication) - (Copper IUD + Enzyme-Inducing Medication)
			Base Case: Copper IUD + Enzyme-Inducing Medication*					761.538	5.47712e+07	1078.83	530.783
		9	Low failure rates for contraception (OC + EI = 1.9, IUD+EI = 0.2)					777.702	5.59337e+07	1222.67	601.554
		10	High failure rates for contraception (OC + EI = 2.8, IUD + EI = 0.96)					781.037	5.61736e+07	1323.36	651.094
		11	Low abortion rate (Induced abortion = 14%, Birth = 69.5%, Miscarriage = 16%)					798.136	5.74034e+07	1078.83	749.785
		12	High abortion rate (Induced abortion = 58%, Birth = 30%, Miscarriage = 11.5%)					726.838	5.22755e+07	1078.83	323.648
		13	Low annual contraceptive costs (OC = $425.41, IUD = $87.33)					345.917	2.48789e+07	1078.83	530.783
		14	High annual contraceptive costs (OC = $1,276.22, IUD = $1,362.37)					1177.16	8.46635e+07	1078.83	530.783
		15	Low unintended pregnancy costs (Birth = $5,269.86, Induced abortion and Miscarriage = $600.84, Ectopic = $2,839.92)					701.615	5.04614e+07	1078.83	530.783
		16	High unintended pregnancy costs (Birth = $28,664.46, Induced abortion = $4,233.11, Miscarriage = $3,593.84, Ectopic = $15,943.46)					901.188	6.48151e+07	1078.83	530.783
			* Base case values for scenarios below:
			Failure rates for contraception (OC + EI = 2.3, OC + EN = 1.6, IUD + EI = 0.8)
			Abortion and other pregnancy outcome rates per unintended pregnancy (Induced abortion = 35%, Birth = 49.2%, Miscarriage = 15.3%, Ectopic = 0.5%)
			Annual contraceptive costs (OC = $850.81, IUD = $174.66)
			Unintended pregnancy costs (Birth = $12,952.67, Induced abortion = $939.92, Miscarriage = $1,121.01, Ectopic = $6,174.08)
			EI = enzyme-inducing; EN = enzyme-neutral; IUD = intrauterine device; OC = oral contraceptive

## Sheet: Mechanics
						Model Mechanics
						boxed entries have user inputs
						Entered Model Values, Default Values, and Restore Mechanics
											No user input
							Default		User Value	Selected	Calculator Value	Lower Bound	Upper Bound	Source		Source Notes
						Comparator	OC + Enzyme-Neutral Medication		1	OC + Enzyme-Neutral Medication
							Copper IUD + Enzyme-Inducing Medication
						Total female population of reproductive age (n)	64325356		64325356		64325356			US Census Bureau (2020) estimate for 2019
						Total female population of reproductive age as % of total population
						15-19 years	0.160263		0.160263		0.160263
						20-24 years	0.164293		0.164293		0.164293
						25-29 years	0.178848		0.178848		0.178848
						30-34 years	0.172198		0.172198		0.172198
						35-39 years	0.168714		0.168714		0.168714
						40-44 years	0.155685		0.155685		0.155685
						Percentage of women using OCs								Daniels and Abma (2020)
						15-19 yearsa	0.195		0.195		0.195					Value is based on the 15- to 19-year-old age group but applied in the model for 18- to 19-year-olds.
						20-24 years	0.216		0.216		0.216
						25-29 years	0.216		0.216		0.216
						30-34 years	0.109		0.109		0.109
						35-39 years	0.109		0.109		0.109
						40-44 years	0.065		0.065		0.065
						Percentage of women aged 18-44 who used an anticonvulsant drug in the past 30 daysb	0.042		0.042		0.042			CDC (2018) estimate for 2011-2014		Anticonvulsants include the following classes in the CDC definition: hydantoin, succinimide, barbiturate, benzodiazepine, miscellaneous, dibenzoazepine, fatty acid derivative, gamma-aminobutyric acid reuptake inhibitors, gamma-aminobutyric acid analogs, triazine, carbamate, pyrrolidine, and carbonic anhydrase inhibitor.
						% of OC users who also use enzyme-inducer antiepileptics	0.174396		0.174396		0.174396			Sarayani et al. (2020)
						Unplanned pregnancy rates per 100 persons per year with OC
						OC + enzyme neutral	1.6		1.6		1.6	1.4	1.8	Base case: Sarayani et al. (2020)
						OC + enzyme-inducing	2.3		2.3		2.3	1.9	2.8	Lower/upper bound: 95% CI from Sarayani et al. (2020)
						Copper IUD + enzyme inducing	0.8		0.8		0.8	0.2	0.96	Trussell 2011
						Outcome of unplanned pregnancies
						Birth	0.492		0.492		0.492	0.695	0.3	Base case: White and Srinivasan (unpublished)
						Induced abortion	0.35		0.35		0.35	0.14	0.58	Lower and upper bound: minimum and maximum abortion rates with associated pregnancy outcomes from Kost et al. (2018)
						Spontaneous abortion or miscarriage	0.153		0.153		0.153	0.16	0.115
						Ectopic pregnancy	0.005		0.005		0.005	0.005	0.005	Assumption
						OC annual cost	850.812		850.812		850.812	425.406	1276.22	Trussell 2013 and calculations below
						FILLER ROW FOR SCENARIOS - DON’T DELETE
						FILLER ROW FOR SCENARIOS - DON’T DELETE
						FILLER ROW FOR SCENARIOS - DON’T DELETE
						FILLER ROW FOR SCENARIOS - DON’T DELETE
						IUD insertion and device cost	174.663				174.663	87.3317	1362.37	Trussell 2013 and calculations below
						IUD initial consultation and insertion cost	183.478
						IUD device cost	884.5
						IUD follow-up consultation cost	79.1907
						IUD removal consultation and procedure cost	215.206
						Total IUD cost	1362.37		1362.37
						Average number of years of use for IUD	7.8		7.8
						Costs associated with unintended pregnancy
						Birth	12952.7		12952.7		12952.7	5269.86	28664.5	Base case, lower, and upper bounds: lit review. Not adjusted for mistiming.	(Burlone et al., 2013; Chiou et al., 2003; Gariepy et al., 2015; Law et al., 2017; Madden et al., 2018; Salcedo et al., 2013; Sonnenberg et al., 2005; Trussell, 2007; Trussell, 2009; Trussell et al., 2014; Trussell et al., 2015; Trussell et al., 2013; Washington et al., 2015)			A literature review on published costs for each pregnancy outcome was conducted; results from the cited manuscripts were adjusted to 2020 USD, adjusted to account for birth mistiming, and used to calculate the median direct cost for each birth outcome (only including direct costs incurred during pregnancy and the medical care needed during and immediately after the event).
						Induced abortion	939.92		939.92		939.92	600.84	4233.11
						Spontaneous abortion	1121.01		1121.01		1121.01	600.84	3593.84
						Ectopic pregnancy	6174.08		6174.08		6174.08	2839.92	15943.5
						IUD Cost Calculations
						Years to annualize costs over	Value	Source
						Drop out rate in year 1	0.22	Trussell 2015 (Table 1, page 12)
						Label duration of use (years)	10	Paragard website (see screenshot to right)
						Expected duration of use (years)	7.8	Calculation
							Copper IUD (2011 USD)	Copper IUD (2020 USD)	Copper IUD (2020 USD) Annualized over 7.8 years
						IUD initial consultation and insertion cost	141.1	183.478								Trussell 2013 Annualized Costs (IUD costs annualized over 10 years) (Table 3, p 11)
						IUD follow-up consultation cost	60.9	79.1907								Trussell 2013 Annualized Costs (IUD costs annualized over 10 years) (Table 3, p 11)
						IUD removal consultation and procedure cost	165.5	215.206								Trussell 2013 Annualized Costs (IUD costs annualized over 10 years) (Table 3, p 11)
						IUD device cost		884.5								IBM Micromedex retrieved February 4, 2021. Data stored in references files.
						Average number of years of use for IUD	7.8
						Total IUD cost		1362.37	174.663
						OC (2011 USD)	654.3
						OC (2020 USD)	850.812
						Lower Bound (-50%)	425.406
						Upper Bound (+50%)	1276.22
						CPI for all Urban Consumers (CPI-U) not seasonally adjusted- Medical care component. Prices adjusted to Jan 2020
						Reference- https://www.nhes.nh.gov/elmi/statistics/documents/cpiuscomp.pdf
						Year	Jan
						2000	255.5
						2001	267.1
						2002	279.6
						2003	292.6
						2004	303.6
						2005	316.8
						2006	329.5
						2007	343.51
						2008	360.459
						2009	369.83
						2010	382.688
						2011	393.858
						2012	408.056
						2013	420.687
						2014	429.621
						2015	440.969
						2016	454.175
						2017	471.7
						2018	481.06
						2019	490.204
						2020	512.149
						Calculations
						Total US female population by age	Default		Active Value
						15-19 years	10308963		10308963
						20-24 years	10568188		10568188
						25-29 years	11504446		11504446
						30-34 years	11076695		11076695
						35-39 years	10852580		10852580
						40-44 years	10014484		10014484
									64325356
						Total female population of reproductive age as % of total population	Default
						15-19 years	0.160263
						20-24 years	0.164293
						25-29 years	0.178848
						30-34 years	0.172198
						35-39 years	0.168714
						40-44 years	0.155685
						Total population of US (n)	328239523							US Census Bureau (2020) estimate for 2019
						Total female population (n)	166582199							US Census Bureau (2020) estimate for 2019
						Default Data Calculations
							A	B	C	D	E	F	G
						Age Group (Years)	Total Number of Women in the US	Women Using AED (%)	Women Using AED (N)	Women Using OCs (%)	Women Using OCs and an AED (N)	Women Using an Enzyme-Inducing AED (%)	Women Using OCs and an Enzyme-Inducing AED (N)
						15-19	10308963	0.042	432976	0.195	84430.4	0.174396	14724.3		12534.6
						20-24	10568188	0.042	443864	0.216	95874.6	0.174396	16720.2		15094.6
						25-29	11504446	0.042	483187	0.216	104368	0.174396	18201.4		16431.8
						30-34	11076695	0.042	465221	0.109	50709.1	0.174396	8843.47		8924.6
						35-39	10852580	0.042	455808	0.109	49683.1	0.174396	8664.54		8744.03
						40-44	10014484	0.042	420608	0.065	27339.5	0.174396	4767.91		3740.97
						Total							71921.8		65470.6
						Source	US Census Bureau (2020) estimate for 2019	CDC (2017) estimate for 2011-2014	Calculation (A*B)	Daniels and Abma (2018)	Calculation (C*D)	Sarayani et al. (2020)	Calculation (E*F)
							Default		User Value		Calculator Value	Lower Bound	Upper Bound	Source
						COMPARATOR PREGNANCY RATE	1.6		1.6		1.6	1.4	1.8	CHANGES BASED ON USER SELECTION TO ALTER CALCULATIONS
						COMPARATOR CONTRACEPTION COST	850.812		850.812		850.812	425.406	1276.22	CHANGES BASED ON USER SELECTION TO ALTER CALCULATIONS
						Cohort Size					Base Case	Scenario: Epi Inputs	Upper Bound	Notes	Parameter	Input	Estimate	Source
						15-19	14724.3				12534.6	11527.6	11527.6	Copied from calculations directly above	US pop size	328239523	328239523	US Census Bureau (2020) estimate for 2019	Active epilepsy cases in adults are estimated from the prevalence of active epilepsy (taking medication, having had a seizure in the past year, or both) in adults (2015 National Health Interview Survey)
						20-24	16720.2				15094.6	11817.5	11817.5		% of US pop with epilepsy	0.010344	3.39531e+06	https://www.cdc.gov/epilepsy/data/index.html
						25-29	18201.4				16431.8	12864.4	12864.4		% of epilepsy pop who are women	0.51	1.73161e+06	Christensen J, Kjeldsen MJ, Andersen H, Friis ML, Sidenius P. Gender differences in epilepsy. Epilepsia. 2005 Jun;46(6):956-60.
						30-34	8843.47				8924.6	12386.1	12386.1		% of female epileptics who have intercourse	0.527027	912604	Davis AR, Pack AM, Kritzer J, Yoon A, Camus A. Reproductive history, sexual behavior and use of contraception in women with epilepsy. Contraception. 2008 Jun 1;77(6):405-9.
						35-39	8664.54				8744.03	12135.5	12135.5		% having intercourse who use oral contraception	0.275862	251753	Davis AR, Pack AM, Kritzer J, Yoon A, Camus A. Reproductive history, sexual behavior and use of contraception in women with epilepsy. Contraception. 2008 Jun 1;77(6):405-9.
						40-44	4767.91				3740.97	11198.3	11198.3		% using OC and anti-epileptic with potential for DDI	0.285714	71929.4	Davis AR, Pack AM, Kritzer J, Yoon A, Camus A. Reproductive history, sexual behavior and use of contraception in women with epilepsy. Contraception. 2008 Jun 1;77(6):405-9.
						Total	71921.8				65470.6	71929.4	71929.4
							OC + Enzyme-Neutral Medication			Enzyme Inducer Medication
						# of unplanned pregnancies per year	Base Case	Lower Bound	Upper Bound	Base Case	Lower Bound	Upper Bound		Notes
						15-19	235.589	206.141	265.038	338.66	279.762	412.281		Unplanned pregnancies are per 100 women per year, so we divide by 100
						20-24	267.522	234.082	300.963	384.563	317.683	468.164
						25-29	291.223	254.82	327.626	418.633	345.827	509.64
						30-34	141.495	123.809	159.182	203.4	168.026	247.617
						35-39	138.633	121.304	155.962	199.284	164.626	242.607
						40-44	76.2865	66.7507	85.8223	109.662	90.5902	133.501
						Total	1150.75	1006.91	1294.59	1654.2	1366.51	2013.81
						Outcome of unplanned pregnancies	Base Case			Base Case
						15-19
						Birth	115.91			166.621
						Induced abortion	82.4562			118.531
						SA/miscarriage	36.0452			51.8149
						Ectopic pregnancy	1.17795			1.6933
						20-24
						Birth	131.621			189.205
						Induced abortion	93.6328			134.597
						SA/miscarriage	40.9309			58.8382
						Ectopic pregnancy	1.33761			1.92282
						25-29
						Birth	143.282			205.967
						Induced abortion	101.928			146.521
						SA/miscarriage	44.5571			64.0508
						Ectopic pregnancy	1.45611			2.09316
						30-34
						Birth	69.6158			100.073
						Induced abortion	49.5234			71.1899
						SA/miscarriage	21.6488			31.1202
						Ectopic pregnancy	0.707477			1.017
						35-39
						Birth	68.2072			98.0479
						Induced abortion	48.5214			69.7495
						SA/miscarriage	21.2108			30.4905
						Ectopic pregnancy	0.693163			0.996422
						40-44
						Birth	37.533			53.9536
						Induced abortion	26.7003			38.3817
						SA/miscarriage	11.6718			16.7783
						Ectopic pregnancy	0.381433			0.548309
						Total
						Birth	566.169			813.867
						Induced abortion	402.762			578.971
						SA/miscarriage	176.065			253.093
						Ectopic pregnancy	5.75375			8.27101
							OC + Enzyme-Neutral Medication			Enzyme-Inducer Results
						Total costs associated with unintended pregnancy	Base Case			Base Case
						Birth	7.33339e+06			1.05418e+07
						Induced abortion	378564			544186
						Spontaneous abortion	197370			283720
						Ectopic pregnancy	35524.1			51065.9
						Total	7.94485e+06			1.14207e+07
							Base Case			Base Case
						Contraception Cost per Year	6.02129e+07			5.97845e+07				To calculate OC cost per year, multiply the annual OC cost by the number of women in the cohort who did not conceive in the one year time horizon
						Results for Manuscript	Enzyme Inducing AED	Enzyme Neutral AED	Difference (SQ - Comparator)				SA for manuscript
						Number of unintended pregnancies	1654.2	1150.75	503.453				Incremental total costs	Incremental number of unintended pregnancies	Incremental number of live births
						Number of unintended live births	813.867	566.169	247.699			Base case	3.04753e+06	503.453	247.699
						Total annual costs	7.12053e+07	6.81577e+07	3.04753e+06			Low failure rates for contraception	2.17681e+06	359.609	176.928
						Cost of unintended pregnancy outcomes	1.14207e+07	7.94485e+06	3.47587e+06			High failure rates for contraception	4.35361e+06	719.218	353.855
						Cost of contraceptives	5.97845e+07	6.02129e+07	-428344			Low abortion rate	4.27588e+06	503.453	349.9
						Total cost per woman at risk	990.037	947.664	42.3728			High abortion rate	1.88288e+06	503.453	151.036
												Low contraceptive costs	3.2617e+06	503.453	247.699
						LABELS FOR SCENARIO ANALYSIS						High contraceptive costs	2.83336e+06	503.453	247.699
												Low unintended pregnancy costs	1.0363e+06	503.453	247.699
						Base Case	OC + Enzyme Neutral AED	Copper IUD + Enzyme Inducer AED		Selected		High unintended pregnancy costs	7.73468e+06	503.453	247.699
						Failure rates for contraception (OC + EI = 2.3, OC + EN = 1.6, IUD + EI = 0.8)	Low failure rates for contraception (OC + EI = 1.9, OC + EN = 1.4)	Low failure rates for contraception (OC + EI = 1.9, IUD+EI = 0.2)		Low failure rates for contraception (OC + EI = 1.9, OC + EN = 1.4)		Comparator is women using copper IUD + EI-AED	5.47712e+07	1079	531
						Abortion and other pregnancy outcome rates (Induced abortion = 35%, Birth = 49.2%, Miscarriage = 15.3%, Ectopic = 0.5%)	High failure rates for contraception (OC + EI = 2.8, OC + EN = 1.8)	High failure rates for contraception (OC + EI = 2.8, IUD + EI = 0.96)		High failure rates for contraception (OC + EI = 2.8, OC + EN = 1.8)
						Annual contraceptive costs (OC = $850.81, IUD = $162.28)	Low abortion rate (Induced abortion = 14%, Birth = 69.5%, Miscarriage = 16%)	Low abortion rate (Induced abortion = 14%, Birth = 69.5%, Miscarriage = 16%)		Low abortion rate (Induced abortion = 14%, Birth = 69.5%, Miscarriage = 16%)
						Unintended pregnancy costs (Birth = $12,952.67, Induced abortion = $939.92, Miscarriage = $1,121.01, Ectopic = $6,174.08)	High abortion rate (Induced abortion = 58%, Birth = 30%, Miscarriage = 11.5%)	High abortion rate (Induced abortion = 58%, Birth = 30%, Miscarriage = 11.5%)		High abortion rate (Induced abortion = 58%, Birth = 30%, Miscarriage = 11.5%)
							Low annual contraceptive costs (OC = $425.41)	Low annual contraceptive costs (OC = $425.41, IUD = $87.33)		Low annual contraceptive costs (OC = $425.41)
							High annual contraceptive costs (OC = $1,276.22)	High annual contraceptive costs (OC = $1,276.22, IUD = $1,362.37)		High annual contraceptive costs (OC = $1,276.22)
							Low unintended pregnancy costs (Birth = $5,269.86, Induced abortion and Miscarriage = $600.84, Ectopic = $2,839.92)	Low unintended pregnancy costs (Birth = $5,269.86, Induced abortion and Miscarriage = $600.84, Ectopic = $2,839.92)		Low unintended pregnancy costs (Birth = $5,269.86, Induced abortion and Miscarriage = $600.84, Ectopic = $2,839.92)
							High unintended pregnancy costs (Birth = $28,664.46, Induced abortion = $4,233.11, Miscarriage = $3,593.84, Ectopic = $15,943.46)	High unintended pregnancy costs (Birth = $28,664.46, Induced abortion = $4,233.11, Miscarriage = $3,593.84, Ectopic = $15,943.46)		High unintended pregnancy costs (Birth = $28,664.46, Induced abortion = $4,233.11, Miscarriage = $3,593.84, Ectopic = $15,943.46)
